# Supplementary material for: Evaluating Bidirectional Predictive Pathways between Dietary Restraint and Food Addiction in Adolescents
Source: Nutrients. 2023 Jun 30;15(13):2977. doi: 10.3390/nu15132977 (PMC10346943; doi:10.3390/nu15132977)
Supplement: Supplementary file 1 [file nutrients-15-02977-s001.zip]

Archive with 1 entries (1 files):
- nutrients-2422198-supplementary.pdf
